# Supplementary material for: Influence of the gut microbiota on the pharmacokinetics of tacrolimus in liver transplant recipients: insights from microbiome analysis
Source: Front Microbiol. 2025 Sep 22;16:1616985. doi: 10.3389/fmicb.2025.1616985 (PMC12498155; doi:10.3389/fmicb.2025.1616985)
Supplement: Supplementary file 1 [file Supplementary_file_1.zip]

Archive with 4 entries (4 files):
- Supplementary Figure Legends.DOCX
- Supplementary Materials and Methods.DOCX
- Supplementary Pathwaymaps.DOCX
- Supplementary Tables.XLSX
