# Supplementary material for: Influence of the gut microbiota on the pharmacokinetics of tacrolimus in liver transplant recipients: insights from microbiome analysis
Source: Front Microbiol. 2025 Sep 22;16:1616985. doi: 10.3389/fmicb.2025.1616985 (PMC12498155; doi:10.3389/fmicb.2025.1616985)
Supplement: Supplementary file 1 [file Supplementary_file_1.zip › Supplementary Tables.XLSX]

## Sheet: Index
Sup. Table	Title of table
Table S1	Metagenomic analysis of clinical factors.
Table S2	Gene count statistics for species annotated at the phylum level.
Table S3	Characteristic bacteria identified by LEfSe (score=4) from metagenomic sequencing data.
Table S4	The characteristic bacteria between four groups identified via LEfSe, based on 16S rDNA amplicon sequencing data (score=4).
Table S5	Species level relative abundance heatmaps of metagenomic sequencing results.
Table S6	Functional relative abundance heatmaps at OG level based on eggNOG.
Table S7	Functional relative abundance heatmap based on KEGG (level 1,level 2, level 3, and KO ).
Table S8	MetaStat analysis of level 2 functional differences (CG vs. LDLBC) based on KEGG.
Table S9	Functional difference analysis based on KEGG database (score=4).
Table S10	LEfSe analysis of resistance gene differences (score=2).
Table S11	The SHAP value data corresponding to the SHAP importance plot.
Table S12	The parameters of the results from the four different prediction models.

## Sheet: Table S1
Clinical characteristics	SDLBC	LDHBC	LDLBC	CG	Total
	(N=6)	(N=6)	(N=6)	(N=6)	(N=24)
General characteristics
Gender(male)	2	4	3	5	14
Age(years)	57.5(9.29)	47.5(11.18)	54.17(8.98)	38.17(9.33)	49.33(11.80)
BMI(kg/m^2)	23.12(3.27)	21.44(2.81)	22.84(3.67)	23.54(1.69)	22.73(2.87)
Complications
AIT(yes)	1	2	2	-	5
DM(yes)	2	0	0	-	2
HTN(yes)	1	0	1	-	2
Cancer(yes)	0	0	2	-	2
Ascites(yes)	2	2	2	-	6
EF%	66.17(3.54)	63.17(7.31)	69.33(1.86)	-	66.22(5.21)
Preoperative lab tests
HB(g/L)	114(19.85)	94.37(24.28)	123.83(21.96)	-	110.73(24.29)
WBC(*10^9/L)	3.40(0.82)	3.67(2.07)	3.77(1.75)	-	3.61(1.54)
TBIL(μmol/L)	43.48(14.97)	106.02(90.27)	103.10(85.78)	-	84.20(74.20)
ALT(U/L)	34.17(15.98)	55.5(82.84)	50.67(51.59)	-	46.78(54.45)
AST(U/L)	55.17(24.70)	44.83(46.43)	54.67(21.57)	-	51.56(31.22)
GGT(U/L)	40.00(19.30)	57.67(54.08)	58.83(18.86)	-	52.17(33.95)
ALP(U/L)	124.33(59.24)	100.83(72.25)	184.17(110.08)	-	136.44(86.22)
ALB(g/L)	32.30(6.75)	35.27(5.74)	34.87(4.05)	-	34.14(5.45)
TC(mmol/L)	4.36(2.06)	3.24(1.84)	2.65(0.86)	-	3.42(1.73)
LDL(mmol/L)	2.81(1.27)	1.99(0.43)	1.96(0.76)	-	2.25(0.93)
HDL(mmol/L)	1.23(0.38)	1.26(0.43)	0.97(0.30)	-	1.15(0.37)
Sampling lab tests
SALT(U/L)	19.33(6.41)	13.5(2.95)	16.17(7.99)	-	16.33(6.28)
SAST(U/L)	17.17(4.75)	16.67(5.61)	16.67(3.56)	-	16.83(4.44)
STBIL(μmol/L)	12.92(6.18)	16.75(11.98)	13.07(5.18)	-	14.24(8.04)
TIME(month)	6.33(4.41)	7.67(3.5)	7.00(3.95)	-	7.00(3.77)
TACD(mg/d)	3.50(0.55)	2.33(0.61)	1.71(0.78)	-	2.51(0.98)
BCD(ng/ml)	5.08(1.66)	7.88(1.27)	3.20(1.74)	-	5.39(2.47)
Tac-IPV (CV)	37.64(20.2)	17.17(9.55)	29.74(13.92)	-	28.18(17.38)
Data are n or mean (SD). BMI, Body Mass Index; DM, Diabetes Mellitus; HTN, Hypertension; Cancer, Liver Cancer; EF%, Ejection Fraction; HB, Hemoglobin; WBC, White Blood Cell; ALT, Alanine Aminotransferase; AST, Aspartate Aminotransferase; ALB, Albumin; TBIL, Total Bilirubin; GGT, Gamma-Glutamyl Transferase; ALP, Alkaline Phosphatase; TC, Total Cholesterol; LDL, Low-Density Lipoprotein; HDL, High-D…

## Sheet: Table S2
phylum	Gene num	percent
16S rDNA amplicon sequencing data
k__Bacteria;p__Firmicutes	2047501	0.524348
k__Bacteria;p__Bacteroidota	1006121	0.257659
k__Bacteria;p__Proteobacteria	556290	0.142461
k__Bacteria;p__Actinobacteriota	198921	0.0509421
k__Bacteria;p__Verrucomicrobiota	88018	0.0225407
k__Bacteria;p__Desulfobacterota	4271	0.00109377
k__Bacteria;p__Fusobacteriota	2910	0.000745227
k__Bacteria;p__Patescibacteria	547	0.000140082
k__Bacteria;p__Synergistota	141	3.6109e-05
Unassigned	84	2.15117e-05
k__Bacteria;p__Campilobacterota	22	5.63402e-06
k__Bacteria	10	2.56092e-06
k__Archaea	5	1.28046e-06
k__Archaea;p__Euryarchaeota	4	1.02437e-06
k__Bacteria;p__Cyanobacteria	3	7.68276e-07
Metagenomic sequencing data	Detail_Taxonomy	Gene_Num
k__Bacteria;p__Bacillota	769970	0.597416
k__Bacteria;p__Bacteroidota	154390	0.11979
Others	128716	0.0998701
k__Bacteria;p__Pseudomonadota	118045	0.0915905
k__Bacteria;p__Actinomycetota	80466	0.0624332
k__Viruses;p__Uroviricota	21358	0.0165716
k__Bacteria;p__Thermodesulfobacteriota	6413	0.00497582
k__Bacteria;p__Verrucomicrobiota	4954	0.00384378
k__Bacteria;p__Candidatus Saccharibacteria	1634	0.00126781
k__Bacteria;p__Fusobacteriota	1283	0.000995473
k__Bacteria;p__Synergistota	562	0.000436053
k__Eukaryota;p__Ascomycota	284	0.000220354
k__Bacteria;p__Spirochaetota	151	0.00011716
k__Viruses;p__Hofneiviricota	147	0.000114057
k__Bacteria;p__Campylobacterota	66	5.12091e-05
k__Bacteria;p__Candidatus Melainabacteria	57	4.4226e-05
k__Bacteria;p__Chloroflexota	44	3.41394e-05
k__Viruses;p__Phixviricota	26	2.01733e-05
k__Archaea;p__Euryarchaeota	25	1.93974e-05
k__Bacteria;p__Mycoplasmatota	25	1.93974e-05
k__Bacteria;p__Fibrobacterota	24	1.86215e-05
k__Bacteria;p__Cyanobacteriota	21	1.62938e-05
k__Bacteria;p__Chlamydiota	20	1.55179e-05
k__Bacteria;p__Planctomycetota	18	1.39661e-05
k__Bacteria;p__Myxococcota	17	1.31902e-05
k__Eukaryota;p__Basidiomycota	17	1.31902e-05
k__Bacteria;p__Thermotogota	13	1.00866e-05
k__Archaea;p__Candidatus Thermoplasmatota	8	6.20716e-06
k__Bacteria;p__Acidobacteriota	6	4.65537e-06
k__Bacteria;p__Candidatus Hydrogenedentes	6	4.65537e-06
k__Bacteria;p__Lentisphaerota	5	3.87948e-06
k__Eukaryota;p__Chytridiomycota	5	3.87948e-06
k__Eukaryota;p__Mucoromycota	5	3.87948e-06
k__Bacteria;p__Deferribacterota	4	3.10358e-06
k__Archaea;p__Thermoproteota	3	2.32769e-06
k__Bacteria;p__Candidatus Marinimicrobia	3	2.32769e-06
k__Bacteria;p__Candidatus Omnitrophica	3	2.32769e-06
k__Archaea;p__Candidatus Lokiarchaeota	2	1.55179e-06
k__Bacteria;p__Bdellovibrionota	2	1.55179e-06
k__Bacteria;p__Deinococcota	2	1.55179e-06
k__Bacteria;p__Nitrospirota	2	1.55179e-06
k__Archaea;p__Candidatus Korarchaeota	1	7.75895e-07
k__Archaea;p__Nitrososphaerota	1	7.75895e-07
k__Bacteria;p__Aquificota	1	7.75895e-07
k__Bacteria;p__Armatimonadota	1	7.75895e-07
k__Bacteria;p__Atribacterota	1	7.75895e-07
k__Bacteria;p__Balneolota	1	7.75895e-07
k__Bacteria;p__Calditrichota	1	7.75895e-07
k__Bacteria;p__Candidatus Aerophobetes	1	7.75895e-07
k__Bacteria;p__Candidatus Aminicenantes	1	7.75895e-07
k__Bacteria;p__Candidatus Bipolaricaulota	1	7.75895e-07
k__Bacteria;p__Candidatus Cloacimonetes	1	7.75895e-07
k__Bacteria;p__Candidatus Collierbacteria	1	7.75895e-07
k__Bacteria;p__Candidatus Cryosericota	1	7.75895e-07
k__Bacteria;p__Candidatus Desantisbacteria	1	7.75895e-07
k__Bacteria;p__Candidatus Doudnabacteria	1	7.75895e-07
k__Bacteria;p__Candidatus Firestonebacteria	1	7.75895e-07
k__Bacteria;p__Candidatus Kerfeldbacteria	1	7.75895e-07
k__Bacteria;p__Candidatus Margulisbacteria	1	7.75895e-07
k__Bacteria;p__Candidatus Nomurabacteria	1	7.75895e-07
k__Bacteria;p__Candidatus Roizmanbacteria	1	7.75895e-07
k__Bacteria;p__Candidatus Wolfebacteria	1	7.75895e-07
k__Bacteria;p__Chlorobiota	1	7.75895e-07
k__Bacteria;p__Coprothermobacterota	1	7.75895e-07
k__Bacteria;p__Dictyoglomota	1	7.75895e-07
k__Bacteria;p__Elusimicrobiota	1	7.75895e-07
k__Bacteria;p__Gemmatimonadota	1	7.75895e-07
k__Bacteria;p__Ignavibacteriota	1	7.75895e-07
k__Bacteria;p__Kiritimatiellota	1	7.75895e-07
k__Bacteria;p__Nitrospinota	1	7.75895e-07
k__Bacteria;p__candidate division CPR2	1	7.75895e-07
k__Eukaryota;p__Zoopagomycota	1	7.75895e-07
k__Viruses;p__Cossaviricota	1	7.75895e-07

## Sheet: Table S3
biomarker	log10	group	LDA	p value
CG vs. LDLBC vs. LDHBC vs. SDLBC
f__Bacteroidaceae	5.66627	CG	5.38518	0.0299178
g__Phocaeicola	4.50897	CG	4.25379	0.0184727
s__Phascolarctobacterium_faecium	4.79119	LDHBC	4.52817	0.0126987
s__Phocaeicola_vulgatus	4.95441	CG	4.68782	0.0307432
s__Intestinibacter_bartlettii	4.36255	SDLBC	4.05239	0.0467057
g__Escherichia	4.63488	LDLBC	4.19254	0.0458741
s__Alistipes_putredinis	4.74376	CG	4.41341	0.0331678
g__Megamonas	4.56765	CG	4.18528	0.0292859
s__Bacteroides_stercoris	4.78402	CG	4.52407	0.0152817
g__Intestinibacter	4.36255	SDLBC	4.05239	0.0467057
f__Coprobacillaceae	4.88	LDHBC	4.51858	0.0176269
c__Desulfovibrionia	4.4339	CG	4.12356	0.0374026
o__Acidaminococcales	4.90224	CG	4.56594	0.0112663
s__Enterococcus_raffinosus	4.49686	SDLBC	4.23129	0.04549
LDLBC vs. LDHBC vs. SDLBC
g__Escherichia	4.63488	LDLBC	4.20606	0.0246802
s__Escherichia_coli	5.49028	LDLBC	5.03232	0.0246802
o__Eubacteriales	6.25847			-
f__Enterobacteriaceae	5.92345			-
g__Bacteroides	5.90739			-
k__Bacteria	5.82894			-
f__Lachnospiraceae	5.78534			-
f__Bifidobacteriaceae	5.77123			-
g__Ruminococcus	5.72195			-
g__Enterococcus	5.70495			-
p__Bacillota	5.66363			-
c__Erysipelotrichia	5.65899			-
g__Streptococcus	5.62501			-
g__Klebsiella	5.49479			-
LDLBC vs. LDHBC
g__Escherichia	4.63488	LDLBC	4.22473	0.0163092
g__Streptococcus	5.62501	LDHBC	5.28341	0.037373
s__Escherichia_coli	5.49028	LDLBC	5.04886	0.0163092
s__Streptococcus_salivarius	4.90041	LDHBC	4.59122	0.037373
o__Eubacteriales	6.23407			-
f__Enterobacteriaceae	5.92345			-
k__Bacteria	5.82894			-
f__Bifidobacteriaceae	5.77123			-
p__Bacillota	5.66363			-
c__Erysipelotrichia	5.65899			-
f__Lachnospiraceae	5.63042			-
g__Bacteroides	5.53149			-
g__Klebsiella	5.49479			-
s__Holdemanella_biformis	5.46187			-

## Sheet: Table S4
biomarker	log10	group	LDA	p value
CG vs. LDLBC vs. LDHBC vs. SDLBC
g__Blautia	5.00908	SDLBC	4.58571	0.0282546
f__Oscillospiraceae	4.36109	SDLBC	4.11211	0.00526292
g__Lactobacillus	4.44872	LDLBC	4.01644	0.000128919
g__Roseburia	4.53361	LDLBC	4.07917	0.0301783
p__Proteobacteria	5.43267	LDLBC	5.08638	0.0011158
g__Escherichia_Shigella	5.35133	LDLBC	5.00941	0.0162383
c__Gammaproteobacteria	5.43267	LDLBC	5.08668	0.00103994
g__Veillonella	4.43209	LDLBC	4.12323	0.00012856
o__Lactobacillales	4.81649	LDLBC	4.38266	0.000709209
f__Enterobacteriaceae	5.42132	LDLBC	5.09233	0.00186145
f__Lactobacillaceae	4.44872	LDLBC	4.01761	0.000124838
o__Enterobacterales	5.42212	LDLBC	5.09303	0.00178683
f__Streptococcaceae	4.33162	LDHBC	4.09579	0.00814476
g__Streptococcus	4.33162	LDHBC	4.09624	0.00715112
f__Selenomonadaceae	4.81638	LDHBC	4.51384	0.0225302
s__Bacteroides_plebeius	4.66016	LDHBC	4.4998	0.00797319
s__Megamonas_funiformis	4.54591	LDHBC	4.18322	0.0389436
f__Clostridiaceae	4.7016	LDHBC	4.23627	0.0304143
g__Megamonas	4.79762	LDHBC	4.4475	0.00349783
o__Clostridiales	4.7016	LDHBC	4.23627	0.0304143
g__Klebsiella	4.85155	LDHBC	4.23069	0.0403965
g__Clostridium_sensu_stricto_1	4.70155	LDHBC	4.23619	0.0281059
f__Prevotellaceae	4.68986	CG	4.32467	0.00418345
o__Oscillospirales	5.26599	CG	4.85966	0.000162758
g__Agathobacter	4.46632	CG	4.13182	0.00070967
f__Ruminococcaceae	5.22065	CG	4.81705	0.000248454
g__Faecalibacterium	5.0775	CG	4.70256	7.01e-05
c__Clostridia	5.65794	CG	5.00564	0.0130022
s__Prevotella_copri	4.54958	CG	4.17997	0.00133618
s__Dialister_sp_	4.46536	CG	4.0768	0.0243464

## Sheet: Table S5
species	Z value
	CG	LDLBC	LDHBC	SDLBC
Caudoviricetes sp.	1.16061	-0.977244	-1.00852	0.825149
Bacteriophage sp.	1.61968	0.025062	-0.930637	-0.714101
Alistipes putredinis	1.72845	-0.531805	-0.515621	-0.681021
Phocaeicola vulgatus	1.42145	0.4185	-0.683698	-1.15625
Phocaeicola plebeius	1.61411	-0.830126	0.0542371	-0.838218
Bacteroides uniformis	1.69124	-0.229247	-0.634941	-0.827049
Bacteroides stercoris	1.70741	-0.294677	-0.705142	-0.707592
Phascolarctobacterium faecium	1.13736	-0.934728	0.850566	-1.0532
Faecalibacterium prausnitzii	1.67925	-0.263053	-0.94059	-0.475609
[Eubacterium] rectale	1.4689	-0.20083	-1.34044	0.0723701
Roseburia inulinivorans	1.7259	-0.444903	-0.602774	-0.678225
Limosilactobacillus mucosae	1.70934	-0.611334	-0.774401	-0.323608
Bifidobacterium adolescentis	1.60089	-0.699247	0.069624	-0.971266
Bacteroides xylanisolvens	-0.351978	-0.495095	-0.85557	1.70264
Bacteroides fragilis	-0.665674	-0.348098	-0.701799	1.71557
Flavonifractor plautii	-0.409181	-0.59214	-0.720122	1.72144
Lachnospira eligens	-0.685623	-0.77254	-0.237869	1.69603
Enterococcus raffinosus	-0.578347	-0.577599	-0.576104	1.73205
Enterococcus avium	-0.597547	-0.572938	-0.561419	1.7319
Bifidobacterium longum	-0.393804	-1.04673	-0.20486	1.64539
Escherichia coli	-0.333324	1.70086	-0.858243	-0.509295
Romboutsia timonensis	-1.23172	1.20011	0.737642	-0.706039
Oscillospiraceae bacterium	-0.480031	1.43943	-1.26627	0.306867
Blautia wexlerae	-1.5176	1.16314	0.552179	-0.197716
Ligilactobacillus salivarius	-0.943011	1.65646	-0.119678	-0.593768
Bifidobacterium dentium	-1.01648	1.39556	-0.87777	0.498695
Klebsiella pneumoniae	-0.908341	0.0688288	1.60672	-0.767213
Bacteroides thetaiotaomicron	-0.710944	-0.646188	1.71686	-0.359725
Holdemanella biformis	-0.528587	-0.602628	1.73129	-0.600071
Roseburia intestinalis	0.274564	-1.51436	1.2767	-0.0369059
[Ruminococcus] gnavus	-1.50772	-0.250753	1.12193	0.636542
Clostridium sp. CAG:221	-0.658674	-0.718497	1.71367	-0.336503
Clostridium sp. 1001270J_160509_D11	-0.805745	-0.539134	1.71065	-0.36577
Streptococcus salivarius	-1.04236	0.583472	1.34024	-0.881355
Bifidobacterium pseudocatenulatum	-0.828325	-0.340711	1.70578	-0.536747
Z value is the value obtained by dividing the difference between the relative abundance of the group and the average relative abundance of all groups in the category by the standard deviation of all groups in the category.

## Sheet: Table S6
Ortholog Group	Z value
	CG	LDLBC	LDHBC	SDLBC
COG1595	0.001294	0.000935	0.001023	0.001037
COG0642	0.001776	0.001513	0.001626	0.001562
COG0456	0.000716	0.000757	0.000929	0.00084
COG0745	0.001798	0.001589	0.001744	0.001752
COG0534	0.001135	0.000847	0.00111	0.001175
COG1136	0.000618	0.00057	0.000789	0.000765
COG1653	0.000601	0.000623	0.000911	0.000872
COG2963	0.000453	0.000768	0.000577	0.000604
COG1309	0.000589	0.000736	0.000875	0.000756
COG0577	0.000837	0.000698	0.000929	0.000985
COG1609	0.000745	0.000962	0.001172	0.001033
COG0454	0.000807	0.000865	0.001049	0.000967
COG1132	0.000757	0.000758	0.00108	0.001183
COG0438	0.00069	0.000663	0.000736	0.000687
COG3843	0.000738	0.00039	0.000407	0.0005
COG0582	0.001282	0.001088	0.001071	0.001134
COG0395	0.000454	0.000473	0.000723	0.000668
COG1196	0.000717	0.000614	0.000737	0.000722
COG2814	0.000605	0.000973	0.000872	0.000723
COG5002	0.000609	0.000561	0.000616	0.000684
COG1629	0.00166	0.00104	0.000707	0.000902
COG1961	0.001013	0.000745	0.000891	0.000974
COG1175	0.000408	0.000479	0.000689	0.000581
COG2205	0.001595	0.00131	0.001401	0.001394
COG1131	0.000572	0.00063	0.000874	0.000853
COG4771	0.000838	0.000551	0.000368	0.000442
COG2801	0.000576	0.000832	0.000812	0.000787
COG0457	0.001094	0.000797	0.000704	0.00073
COG2207	0.001579	0.001591	0.001627	0.001698
COG3250	0.000791	0.000649	0.000715	0.000734
COG4974	0.000949	0.000674	0.00066	0.00066
COG1396	0.000958	0.000785	0.00103	0.001007
ENOG501TP0B	0.000448	0.000436	0.000664	0.000759
COG0583	0.000812	0.001391	0.001299	0.000926
COG0477	0.000802	0.001418	0.001242	0.000966

## Sheet: Table S7
biomarker	Z value
	CG	LDLBC	LDHBC	SDLBC
KO pathway lLevel 1
Human Diseases	0.016929	0.019986	0.019018	0.017567
Genetic Information Processing	0.045922	0.045206	0.048805	0.047275
Cellular Processes	0.024052	0.030047	0.027073	0.025224
Metabolism	0.148913	0.165535	0.162117	0.154783
Environmental Information Processing	0.044935	0.059975	0.058578	0.053518
Organismal Systems	0.008267	0.008381	0.008637	0.007989
KO pathway level 2
Organismal Systems; Immune system	0.001009	0.000875	0.000954	0.000979
Human Diseases; Cancer: specific types	0.000364	0.000564	0.000475	0.000412
Metabolism; Metabolism of other amino acids	0.009978	0.011921	0.010954	0.010252
Genetic Information Processing; Folding, sorting and degradation	0.009602	0.009729	0.009785	0.009373
Organismal Systems; Aging	0.001605	0.001814	0.001896	0.001644
Organismal Systems; Digestive system	0.000767	0.000759	0.000807	0.000732
Metabolism; Nucleotide metabolism	0.016806	0.018398	0.018481	0.017062
Metabolism; Amino acid metabolism	0.033422	0.035633	0.036025	0.034319
Organismal Systems; Endocrine system	0.00295	0.003014	0.003147	0.002975
Human Diseases; Infectious disease: bacterial	0.003851	0.004696	0.004192	0.003903
Human Diseases; Endocrine and metabolic disease	0.001585	0.001727	0.001733	0.00173
Metabolism; Carbohydrate metabolism	0.045239	0.051785	0.050997	0.049789
Genetic Information Processing; Replication and repair	0.012462	0.011982	0.013007	0.012995
Organismal Systems; Nervous system	0.000773	0.000745	0.000676	0.000694
Cellular Processes; Cellular community - prokaryotes	0.013483	0.017588	0.016572	0.014672
Metabolism; Lipid metabolism	0.011019	0.011909	0.011611	0.011354
Metabolism; Metabolism of cofactors and vitamins	0.026431	0.02739	0.026814	0.025496
Genetic Information Processing; Transcription	0.001206	0.001248	0.001351	0.001242
Human Diseases; Cardiovascular disease	0.002179	0.002397	0.002434	0.00232
Genetic Information Processing; Translation	0.019332	0.018801	0.021005	0.020231
Metabolism; Energy metabolism	0.021914	0.023875	0.023418	0.022468
Environmental Information Processing; Membrane transport	0.026783	0.036563	0.037675	0.034232
Human Diseases; Drug resistance: antimicrobial	0.006807	0.007994	0.007428	0.006846
Metabolism; Xenobiotics biodegradation and metabolism	0.005237	0.006399	0.006524	0.005581
Cellular Processes; Transport and catabolism	0.002583	0.002165	0.001926	0.002293
Human Diseases; Cancer: overview	0.002883	0.003061	0.003024	0.002855
Organismal Systems; Environmental adaptation	0.001778	0.001486	0.001535	0.001469
Environmental Information Processing; Signal transduction	0.015888	0.019901	0.017682	0.016434
Cellular Processes; Cell growth and death	0.005004	0.004492	0.004825	0.004845
Cellular Processes; Cell motility	0.003042	0.005177	0.003151	0.00307
Metabolism; Metabolism of terpenoids and polyketides	0.005234	0.005755	0.005774	0.005398
Metabolism; Biosynthesis of other secondary metabolites	0.00975	0.009355	0.009494	0.009658
Human Diseases; Drug resistance: antineoplastic	0.001094	0.001275	0.001379	0.001146
Human Diseases; Neurodegenerative disease	0.001227	0.001365	0.001305	0.001245
Metabolism; Glycan biosynthesis and metabolism	0.016692	0.01702	0.016012	0.016675
KO pathway level 3
Metabolism; Amino acid metabolism; Phenylalanine, tyrosine and tryptophan biosynthesis	0.003965	0.003671	0.004125	0.004189
Metabolism; Carbohydrate metabolism; Pyruvate metabolism	0.006423	0.007429	0.007157	0.006793
Metabolism; Carbohydrate metabolism; Glyoxylate and dicarboxylate metabolism	0.00427	0.004766	0.004118	0.003989
Cellular Processes; Cellular community - prokaryotes; Quorum sensing	0.00878	0.010103	0.01122	0.010011
Genetic Information Processing; Replication and repair; DNA replication	0.003922	0.003779	0.004078	0.004062
Genetic Information Processing; Replication and repair; Mismatch repair	0.004684	0.004532	0.00497	0.005035
Environmental Information Processing; Signal transduction; Two-component system	0.012541	0.015885	0.013776	0.012922
Metabolism; Carbohydrate metabolism; Propanoate metabolism	0.0032	0.003942	0.003801	0.0036
Metabolism; Nucleotide metabolism; Purine metabolism	0.009959	0.011094	0.011107	0.010218
Metabolism; Amino acid metabolism; Lysine biosynthesis	0.00347	0.003308	0.003685	0.00359
Metabolism; Carbohydrate metabolism; Galactose metabolism	0.006286	0.006717	0.006892	0.007054
Metabolism; Carbohydrate metabolism; Pentose phosphate pathway	0.005031	0.005533	0.006047	0.005761
Metabolism; Carbohydrate metabolism; Starch and sucrose metabolism	0.007899	0.00861	0.009452	0.009291
Metabolism; Carbohydrate metabolism; Butanoate metabolism	0.003705	0.00412	0.003702	0.003446
Genetic Information Processing; Replication and repair; Homologous recombination	0.005768	0.005499	0.005996	0.005856
Metabolism; Carbohydrate metabolism; Amino sugar and nucleotide sugar metabolism	0.008605	0.008844	0.009038	0.009026
Metabolism; Glycan biosynthesis and metabolism; Peptidoglycan biosynthesis	0.004848	0.004899	0.005474	0.005392
Metabolism; Carbohydrate metabolism; Fructose and mannose metabolism	0.004772	0.005896	0.005744	0.005674
Metabolism; Metabolism of cofactors and vitamins; Pantothenate and CoA biosynthesis	0.003438	0.003692	0.003606	0.003383
Cellular Processes; Cellular community - prokaryotes; Biofilm formation - Escherichia coli	0.002399	0.003715	0.002624	0.002404
Metabolism; Amino acid metabolism; Cysteine and methionine metabolism	0.006692	0.006896	0.007491	0.007181
Environmental Information Processing; Membrane transport; Bacterial secretion system	0.003979	0.004743	0.003845	0.003758
Environmental Information Processing; Membrane transport; Phosphotransferase system (PTS)	0.003072	0.005453	0.00625	0.005727
Genetic Information Processing; Translation; Ribosome	0.011585	0.011231	0.012627	0.012012
Metabolism; Amino acid metabolism; Alanine, aspartate and glutamate metabolism	0.005949	0.005878	0.00606	0.005889
Metabolism; Carbohydrate metabolism; Pentose and glucuronate interconversions	0.003419	0.0041	0.003705	0.00385
Environmental Information Processing; Membrane transport; ABC transporters	0.017932	0.023712	0.02486	0.022392
Metabolism; Energy metabolism; Oxidative phosphorylation	0.005389	0.005853	0.005735	0.005389
Metabolism; Amino acid metabolism; Glycine, serine and threonine metabolism	0.004965	0.005336	0.005308	0.004968
Genetic Information Processing; Translation; Aminoacyl-tRNA biosynthesis	0.006171	0.00591	0.006587	0.006531
Metabolism; Metabolism of cofactors and vitamins; Porphyrin metabolism	0.003992	0.00363	0.003721	0.003989
Metabolism; Nucleotide metabolism; Pyrimidine metabolism	0.007085	0.007646	0.007533	0.006988
Metabolism; Energy metabolism; Methane metabolism	0.004307	0.004706	0.004544	0.004401
Metabolism; Carbohydrate metabolism; Glycolysis / Gluconeogenesis	0.007025	0.007551	0.007945	0.007505
Metabolism; Energy metabolism; Carbon fixation pathways in prokaryotes	0.0051	0.005155	0.005047	0.004922
KO name
virD4, lvhD4	0.00075	0.000516	0.000612	0.000899
K07483	0.001077	0.001807	0.001395	0.001507
K07485	0.000547	0.000443	0.000468	0.000819
recG	0.001028	0.000727	0.000936	0.000863
uvrD, pcrA	0.000644	0.000545	0.000758	0.000858
topB	0.001186	0.000781	0.000783	0.000962
xerD	0.000789	0.000626	0.0008	0.000783
K07496	0.000944	0.001147	0.001245	0.000947
ABC.CD.P	0.002162	0.001763	0.00212	0.002324
insB	0.000584	0.000825	0.000547	0.000751
parA, soj	0.001112	0.000855	0.000867	0.000938
parB, spo0J	0.001068	0.000972	0.000973	0.001009
rpoE	0.000912	0.000633	0.000546	0.000691
lacI, galR	0.000987	0.001066	0.001368	0.001236
K07484	0.001757	0.002514	0.001103	0.000993
ABC-2.P	0.000694	0.00081	0.000913	0.000851
ABC.CD.A	0.001737	0.001673	0.002207	0.00219
K07133	0.001055	0.000569	0.000924	0.000898
K07493	0.000814	0.001103	0.000826	0.00093
rayT	0.000594	0.00081	0.000926	0.000724
susC	0.000877	0.000599	0.000319	0.000208
susD	0.003758	0.002344	0.001459	0.001874
bglX	0.001446	0.001255	0.001253	0.001437
K07486	0.000632	0.000858	0.000919	0.000908
E3.2.1.86B, bglA	0.000309	0.000717	0.000885	0.000667
ABC.MS.S	0.000383	0.000412	0.000746	0.000641
spoIVCA	0.002309	0.001573	0.001904	0.002164
sigH	0.000597	0.000459	0.000622	0.000776
K07497	0.001662	0.00253	0.002174	0.002183
E2.2.1.1, tktA, tktB	0.00073	0.000768	0.001102	0.000874
ssb	0.000694	0.000639	0.000743	0.000733
lacZ	0.001364	0.001085	0.001163	0.001228
efrB, efrF	0.000533	0.000514	0.000831	0.000962
efrA, efrE	0.000536	0.000533	0.00081	0.000929
ABC-2.A	0.001357	0.001392	0.001954	0.001929

## Sheet: Table S8
Taxa	Mean	Variance	standard error	Mean	Variance	standard error (group2)	P value	Q value
	(group1)	(group1)	(group1)	(group2)	(group2)
Organismal Systems; Aging	0.00160517	1.21e-08	4.5e-05	0.00181447	4.59e-09	2.77e-05	0.0017234	0.0158411
Cellular Processes; Cellular community - prokaryotes	0.013483	7.69e-06	0.00113179	0.0175878	5.99e-06	0.000999275	0.018234	0.0291754
Environmental Information Processing; Membrane transport	0.0267829	4.79e-05	0.00282665	0.0365625	3.33e-05	0.00235653	0.0200851	0.0291754
Human Diseases; Drug resistance: antimicrobial	0.0068075	3.78e-07	0.000251042	0.00799435	9.85e-07	0.000405269	0.0277447	0.0291754
Human Diseases; Infectious disease: bacterial	0.00385079	2.34e-07	0.000197388	0.00469611	4.9e-07	0.000285658	0.031234	0.0291754
Metabolism; Carbohydrate metabolism	0.0452392	9.3e-06	0.00124479	0.0517852	1.91e-05	0.00178525	0.0118085	0.0291754
Metabolism; Metabolism of other amino acids	0.00997778	1.07e-06	0.00042257	0.0119215	2.52e-06	0.000648177	0.0261915	0.0291754
Metabolism; Metabolism of terpenoids and polyketides	0.00523364	4e-08	8.17e-05	0.00575549	2.49e-07	0.000203613	0.0349149	0.0291754
Metabolism; Xenobiotics biodegradation and metabolism	0.00523711	6.59e-07	0.000331488	0.0063991	7.24e-07	0.000347266	0.0321064	0.0291754
Organismal Systems; Immune system	0.00100927	5.94e-09	3.15e-05	0.00087537	8.34e-09	3.73e-05	0.0170426	0.0291754
Others	0.658864	0.000488002	0.00901852	0.619834	0.000783882	0.0114301	0.0194468	0.0291754
Environmental Information Processing; Signal transduction	0.0158884	6.5e-06	0.00104078	0.0199007	1.16e-05	0.00139167	0.0384681	0.0294658
Human Diseases; Cancer: specific types	0.000364318	1.28e-08	4.62e-05	0.00056448	3.38e-08	7.5e-05	0.0418085	0.0295611
Metabolism; Energy metabolism	0.0219139	2.62e-06	0.000661014	0.0238747	2.23e-06	0.000609371	0.0479149	0.0314588

## Sheet: Table S9
biomarker	log10	group	LDA	P value
Level 1: SDLBC vs. LDLBC
Human Diseases	4.78258	LDLBC	3.55012	0.0163092
Level 2: SDLBC vs. LDLBC
Cell growth and death	4.13105	SDLBC	3.22512	0.037373
Metabolism_of_other_amino_acids	4.4948	LDLBC	3.32605	0.037373
Level 3: SDLBC vs. LDLBC
ko00400	4.0178	SDLBC	3.00974	0.0249747
KO: CG vs. LDLBC vs. LDHBC vs. SDLBC
K07484	3.68426	LDLBC	3.10123	0.0244193
Module: SDLBC vs. LDLBC vs. LDHBC
M00026	4.1608	SDLBC	3.33231	0.00968258
M00035	3.91701	SDLBC	3.27227	0.0120216
M00159	3.7446	SDLBC	3.19951	0.0144955
M00023	4.05168	SDLBC	3.13882	0.0387176

[truncated: 3 more sheets: Table S10, Table S11, Table S12]
